# Supplementary material for: Pet Reptiles in Poland as a Potential Source of Transmission of Salmonella
Source: Pathogens. 2022 Sep 29;11(10):1125. doi: 10.3390/pathogens11101125 (PMC9610186; doi:10.3390/pathogens11101125)
Supplement: Supplementary file 1 [file pathogens-11-01125-s001.zip]

Archive with 1 entries (1 files):
- pathogens-1936705-supplementary.xlsx
