# Supplementary material for: Pet Reptiles in Poland as a Potential Source of Transmission of Salmonella
Source: Pathogens. 2022 Sep 29;11(10):1125. doi: 10.3390/pathogens11101125 (PMC9610186; doi:10.3390/pathogens11101125)
Supplement: Supplementary file 1 [file pathogens-11-01125-s001.zip › pathogens-1936705-supplementary.xlsx]

## Sheet: TableS1-primers
Target gene	Sequence (5’→ 3’)	Product	Annealing temperature (ºC)	Size of amplification product (bp)	Reference
aadA	F: GTGGATGGCGGCCTGAAGCC	Aminoglycoside (3'') (9) adenylyltransferase	62	525	Dec at al. 2022
	R: AATGCCCAGTCGGCAGCG
strA/strB	F: ATGGTGGACCCTAAAACTCT	Aminoglycoside-3″-phosphotransferase and aminoglycoside-6-phosphotransferase	55	893	Dec at al. 2022
	R: CGTCTAGGATCGAGACAAAG
aac(3)-IV	F: CTT CAG GAT GGC AAG TTG GT	AAC(3)-IV Aminoglycoside Acetyltransferase	54	286	Dec at al. 2022
	R: TCA TCT CGT TCT CCG CTC AT
aphA1	F: ATG GGC TCG CGA TAA TGT C	Aminoglycoside 3'-phosphotransferase	50	600	Dec at al. 2022
	R: CTC ACC GAG GCA GTT CCA T

## Sheet: Table S2-biochemical profiles
strain ID	orygin of Salmonella isolate	serovar	subsp.	L(+)-tartrate	β- glucuronidase	dulcitol	malonate	galactu ronate	salicin	mucate	lactose	ONPG -24h	ADH	LDC	ODC	CIT	H2S	URE	TDA	IND	VP	GEL	GLU	MAN	INO	SOR	RHA	SAC	MEL	AMY	ARA
5	corn snake	Oranienburg	I	1	1	1	0	0	0	1	0	0	1	1	1	1	1	0	0	0	0	0	1	1	0	1	1	0	1	0	1
6a	corn snake	Oranienburg	I	1	1	1	0	0	0	1	0	0	1	1	1	1	1	0	0	0	0	0	1	1	0	1	1	0	1	0	1
7	corn snake	Paratyphi B var. Java	I	1	0	1	0	0	0	1	0	0	1	1	1	1	1	0	0	0	0	0	1	1	0	1	0	0	1	0	1
13	ball python	Adelaide	I	1	0	1	0	0	0	1	0	0	1	1	1	1	1	0	0	0	0	0	1	1	0	1	1	0	1	0	1
14	central bearded dragon	Tennessee	I	1	0	1	0	0	0	1	0	0	1	1	1	1	1	0	0	0	0	0	1	1	1	1	1	0	1	0	1
16	corn snake	Newport	I	1	0	1	0	0	0	1	0	0	1	1	1	1	1	0	0	0	0	0	1	1	0	1	1	0	1	0	1
27	boa constrictor	Muenchen	I	1	0	1	0	0	0	1	0	1	1	1	1	1	1	0	0	0	0	0	1	1	1	1	1	0	1	0	1
28	corn snake	Midway	I	1	0	1	0	0	0	1	0	0	1	1	1	1	1	0	0	0	0	0	1	1	0	1	1	0	1	0	1
30a	corn snake	Poona	I	1	1	1	0	0	0	1	0	0	1	1	1	1	1	0	0	0	0	0	1	1	0	1	1	0	1	0	1
31a	corn snake	Paratyphi B var. Java	I	1	0	1	0	0	0	1	0	0	1	1	1	1	1	0	0	0	0	0	1	1	0	1	1	0	1	0	1
33A	milk snake	Muenchen	I	1	0	1	0	0	0	1	0	0	1	1	1	1	1	0	0	0	0	0	1	1	1	1	1	0	1	0	1
34	ball python	Poona	I	1	1	1	0	0	0	1	0	0	1	1	1	1	1	0	0	0	0	0	1	1	1	1	1	0	1	0	1
35	boa constrictor	Oranienburg	I	1	1	1	0	0	0	1	0	0	1	1	1	1	1	0	0	0	0	0	1	1	1	1	1	0	1	0	1
37	corn snake	Poona	I	1	1	1	0	0	0	1	0	0	1	1	1	1	1	0	0	0	0	0	1	1	1	1	1	0	1	0	1
39	corn snake	Poona	I	1	1	1	0	0	0	1	0	0	1	1	1	1	1	0	0	0	0	0	1	1	1	1	1	0	1	0	1
45	green iguana	Tennessee	I	1	0	1	0	0	0	1	0	1	1	1	1	1	1	0	0	0	0	0	1	1	1	1	1	0	1	0	1
46a	central bearded dragon	Tennessee	I	1	0	1	0	0	0	1	0	0	1	1	1	1	1	0	0	0	0	0	1	1	1	1	1	0	1	0	1
46b	central bearded dragon	Newport	I	1	0	1	0	0	0	1	0	0	1	1	1	1	1	0	0	0	0	0	1	1	1	1	1	0	1	0	1
48	carpet python	Newport	I	1	0	1	0	0	0	1	0	0	0	1	1	1	1	0	0	0	0	0	1	1	0	1	1	0	1	0	1
55b	central bearded dragon	Lattenkamp	I	1	0	1	0	0	0	1	1	1	1	1	1	1	1	0	0	0	0	0	1	1	0	1	1	0	1	0	1
58b	leopart gecko	Fluntern	I	1	1	1	0	0	0	1	0	0	1	1	1	1	1	0	0	0	0	0	1	1	0	1	1	0	0	0	1
59	leopart gecko	Lattenkamp	I	1	0	1	0	0	0	1	1	1	1	1	1	1	1	0	0	0	0	0	1	1	1	1	1	0	1	1	1
60	leopart gecko	Cottham	I	1	1	1	0	0	0	1	0	0	1	1	1	1	1	0	0	0	0	0	1	1	0	1	1	0	1	0	1
61	central bearded dragon	Lattenkamp	I	1	0	1	0	0	0	1	1	1	1	1	1	1	1	0	0	0	0	0	1	1	0	1	1	0	1	0	1
62	central bearded dragon	Lattenkamp	I	1	0	1	1	0	0	1	1	1	1	1	1	1	1	0	0	0	0	0	1	1	0	1	1	0	1	0	1
63	central bearded dragon	Lattenkamp	I	1	0	1	0	0	0	1	1	1	1	1	1	1	1	0	0	0	0	0	1	1	0	1	1	0	1	0	1
64	green iguana	Lattenkamp	I	1	0	1	1	0	0	1	1	1	1	1	1	1	1	0	0	0	0	0	1	1	0	1	1	0	1	0	1
65	green iguana	Lattenkamp	I	1	0	1	1	0	0	1	1	1	1	1	1	1	1	0	0	0	0	0	1	1	0	1	1	0	1	0	1
66	Greek tortoise	Alpenquai	I	1	1	1	0	0	0	1	0	0	1	1	1	1	1	0	0	0	0	0	1	1	0	1	1	0	1	0	1
67	Greek tortoise	Patience	I	1	1	1	0	0	0	1	0	0	1	1	1	1	1	0	0	0	0	0	1	1	0	1	1	0	1	0	1
68	Greek tortoise	Abony	I	1	1	1	0	0	0	1	0	0	1	1	1	1	1	0	0	0	0	0	1	1	0	1	1	0	1	0	1
69	steppe tortoise	Virchow	I	1	0	1	0	0	0	1	0	0	1	1	1	1	1	0	0	0	0	0	1	1	1	1	1	0	1	0	1
70	steppe tortoise	Lattenkamp	I	1	0	1	0	0	0	1	1	1	1	1	1	1	1	0	0	0	0	0	1	1	0	1	1	0	1	0	1
71	Greek tortoise	Virchow	I	1	0	1	0	0	0	1	0	0	1	1	1	1	1	0	0	0	0	0	1	1	1	1	1	0	1	0	1
R4	corn snake	61:k:z35 (IIIb)	IIIb	0	1	0	1	1	0	0	1	1	1	1	1	1	1	0	0	0	0	0	1	1	1	1	1	0	1	0	1
15a	ball python	47:z10:z35 (IIIb)	IIIb	0	1	0	1	1	0	0	1	1	1	1	1	1	1	0	0	0	0		1	1	0	0	1	0	1	0	1
26	boa constrictor	48:i:z (IIIb)	IIIb	0	1	0	1	1	0	0	1	1	1	1	1	1	1	0	0	0	0	0	1	1	1	1	1	0	1	0	1
49a	beauty rat snake	47:i:z53 (IIIb)	IIIb	0	1	0	1	1	0	0	1	1	1	1	1	1	1	0	0	0	0	0	1	1	1	1	1	0	1	0	1
29a	corn snake	16:z10:enxz15 (IIIb)	IIIb	0	1	0	1	1	0	0	1	1	1	1	1	1	1	0	0	0	0	0	1	1	0	0	1	0	1	0	1
30b	corn snake	47:i:z53 (IIIb)	IIIb	0	1	0	1	1	0	0	1	1	1	1	1	1	1	0	0	0	0	0	1	1	1	1	1	0	1	0	1
32	milk snake	47:i:z53 (IIIb)	IIIb	0	1	0	1	1	0	0	1	1	1	1	1	1	1	0	0	0	0	0	1	1	1	1	1	0	1	0	1
33B	milk snake	16:z10:enxz15 (IIIb)	IIIb	0	1	0	1	1	0	0	0	1	1	1	1	1	1	0	0	0	0	0	1	1	0	1	1	0	1	0	1
38	corn snake	47:i:z53 (IIIb)	IIIb	0	1	0	1	1	0	0	1	1	1	1	1	1	1	0	0	0	0	0	1	1	0	1	1	0	1	0	1
50	beauty rat snake	16:z10:enxz15 (IIIb)	IIIb	0	1	0	1	1	0	0	1	1	1	1	1	1	1	0	0	0	0	0	1	1	0	1	1	0	1	0	1
51	beauty rat snake	16:z10:enxz15 (IIIb)	IIIb	0	1	0	1	1	0	0	1	1	1	1	1	1	1	0	0	0	0	0	1	1	0	1	1	0	1	0	1
56a	panther chameleon	61:l,v:z (IIIb)	IIIb	0	1	0	1	1	0	0	1	1	1	1	1	1	1	0	0	0	0	0	1	1	0	1	1	0	1	0	1
57a	panther chameleon	50:l,v:z (IIIb)	IIIb	0	1	0	1	1	0	0	1	1	1	1	1	1	1	0	0	0	0	0	1	1	0	1	1	0	1	0	1
17	steppe tortoise	48:d:z6 (II)	II	0	0	1	1	1	0	1	0	0	1	1	1	1	1	0	0	0	0	0	1	1	0	0	1	0	0	0	1
36a	boa constrictor	9,12:a:1,5 (II)	II	1	1	1	1	1	0	1	0	1	1	1	1	1	1	0	0	0	0	0	1	1	1	1	1	0	1	0	1
52a	beauty rat snake	41:z4,z23:- (IIIa)	IIIa	0	0	0	1	0	0	1	1	1	1	1	1	1	1	0	0	0	0	0	1	1	0	1	1	0	1	0	1
40	milk snake	41:z4,z23:- (IIIa)	IIIa	0	0	0	1	1	0	0	0	1	1	1	1	1	1	0	0	0	0	0	1	1	0	1	1	0	1	0	1

## Sheet: Table S3-susceptibility
strain ID	orygin of Salmonella isolate	serovar	AMP	CTX	CFZ	MEM	CN	T	CIP	NA	W	STX	CT	CHL	AZM	S 10	AK 30	F 100
			R>4 μg/ml	R>0.5 μg/ml	R>2 μg/ml	R>0.06 μg/ml	R>2 μg/ml	R>8 μg/ml	R>0.06 μg/ml	R> 8μg/ml	R>2 μg/ml	R>512 μg/ml	R>2 μg/ml	R>16 μg/ml	R>16 μg/ml	R≤11 mm	R≤14 mm	R≤14 mm
5	corn snake	Oranienburg	S		S	S	S	S	S	S	S	S	S	S	S	I	S	S
6a	corn snake	Oranienburg	S	S	S	S	S	S	S	S	S	S	S	S	S	I	S	S
7	corn snake	Paratyphi B var. Java	S	S	S	S	S	S	S	S	S	S	S	S	S	S	S	S
13	ball python	Adelaide	S	S	S	S	S	S	S	S	S	S	S	S	S	I	S	S
14	central bearded dragon	Tennessee	S	S	S	S	S	S	S	S	S	S	S	S	S	I	S	S
16	corn snake	Newport	S	S	S	S	S	S	S	S	S	S	S	S	S	S	S	S
27	boa constrictor	Muenchen	S	S	S	S	S	S	S	S	S	S	S	S	S	S	S	S
28	corn snake	Midway	S	S	S	S	S	S	S	S	S	S	S	S	S	I	S	S
30a	corn snake	Poona	S	S	S	S	S	S	S	S	S	S	S	S	S	I	S	S
31a	corn snake	Paratyphi B var. Java	S	S	S	S	S	S	S	S	S	S	S	S	S	R	S	S
33A	milk snake	Muenchen	S	S	S	S	S	S	S	S	S	S	S	S	S	S	S	S
34	ball python	Poona	S	S	S	S	S	S	S	S	S	S	S	S	S	S	S	S
35	boa constrictor	Oranienburg	S	S	S	S	S	S	S	S	S	S	S	S	S	S	S	S
37	corn snake	Poona	S	S	S	S	S	S	S	S	S	S	S	S	S	I	S	S
39	corn snake	Poona	S	S	S	S	S	S	S	S	S	S	S	S	S	S	S	S
45	green iguana	Tennessee	S	S	S	S	S	S	S	S	S	S	S	S	S	S	S	S
46a	central bearded dragon	Tennessee	S	S	S	S	S	S	S	S	S	S	S	S	S	S	S	S
46b	central bearded dragon	Newport	S	S	S	S	S	S	S	S	S	S	S	S	S	S	S	S
48	carpet python	Newport	S	S	S	S	S	S	S	S	S	S	S	S	S	S	S	S
55b	central bearded dragon	Lattenkamp	S	S	S	S	S	S	S	S	S	S	S	S	S	S	S	S
58b	leopart gecko	Fluntern	S	S	S	S	S	S	S	S	S	S	S	S	S	I	S	S
59	leopart gecko	Lattenkamp	S	S	S	S	S	S	S	S	S	S	S	S	S	I	S	S
60	leopart gecko	Cottham	S	S	S	S	S	S	S	S	S	S	S	S	S	I	S	S
61	central bearded dragon	Lattenkamp	S	S	S	S	S	S	S	S	S	S	S	S	S	I	S	S
62	central bearded dragon	Lattenkamp	S	S	S	S	S	S	S	S	S	S	S	S	S	I	S	S
63	central bearded dragon	Lattenkamp	S	S	S	S	S	S	S	S	S	S	S	S	S	I	S	S
64	green iguana	Lattenkamp	S	S	S	S	S	S	S	S	S	S	S	S	S	I	S	S
65	green iguana	Lattenkamp	S	S	S	S	S	S	S	S	S	S	S	S	S	I	S	S
66	Greek tortoise	Alpenquai	S	S	S	S	S	S	S	S	S	S	S	S	S	I	S	S
67	Greek tortoise	Patience	S	S	S	S	S	S	S	S	S	S	S	S	S	I	S	S
68	Greek tortoise	Abony	S	S	S	S	S	S	S	S	S	S	S	S	S	I	S	S
69	steppe tortoise	Virchow	S	S	S	S	S	S	S	S	S	S	S	S	S	I	S	S
70	steppe tortoise	Lattenkamp	S	S	S	S	S	S	S	S	S	S	S	S	S	I	S	S
71	Greek tortoise	Virchow	S	S	S	S	S	S	S	S	S	S	S	S	S	I	S	S
R4	corn snake	61:k:z35 (IIIb)	S	S	S	S	S	S	S	S	S	S	S	S	S	R	S	S
15a	ball python	47:z10:z35 (IIIb)	S	S	S	S	S	S	S	S	S	S	S	S	S	I	S	S
26	boa constrictor	48:i:z (IIIb)	S	S	S	S	S	S	S	S	S	S	S	S	S	R	S	S
29a	corn snake	16:z10:enxz15 (IIIb)	S	S	S	S	S	S	S	S	S	S	S	S	S	R	S	S
30b	corn snake	47:i:z53 (IIIb)	S	S	S	S	S	S	S	S	S	S	S	S	S	R	S	S
32	milk snake	47:i:z53 (IIIb)	S	S	S	S	S	S	S	S	S	S	S	S	S	I	S	S
33B	milk snake	16:?:? (IIIb)	S	S	S	S	S	S	S	S	S	S	S	S	S	I	S	S
38	corn snake	47:i:z53 (IIIb)	S	S	S	S	S	S	S	S	S	S	S	S	S	I	S	S
49a	beauty rat snake	47:i:z53 (IIIb)	S	S	S	S	S	S	S	S	S	S	S	S	S	S	S	S
50	beauty rat snake	16:z10:- (IIIb)	S	S	S	S	S	S	S	S	S	S	S	S	S	I	S	S
51	beauty rat snake	16:z10:- (IIIb)	S	S	S	S	S	S	S	S	S	S	S	S	S	S	S	S
56a	panther chameleon	61:l,v:z (IIIb)	S	S	S	S	S	S	S	S	S	S	S	S	S	S	S	S
57a	panther chameleon	50:l,v:z (IIIb)	S	S	S	S	S	S	S	S	S	S	S	S	S	S	S	S
17	steppe tortoise	48:d:z6 (II)	S	S	S	S	S	S	S	S	S	S	S	S	S	I	S	S
36a	boa constrictor	9,12:a:1,5 (II)	S	S	S	S	S	S	S	S	S	S	S	S	S	S	S	S
52a	beauty rat snake	41:z4,z23:- (IIIa)	S	S	S	S	S	S	S	S	S	S	S	S	S	S	S	S
40	milk snake	41:z4,z23:- (IIIa)	S	S	S	S	S	S	S	S	S	S	S	S	S	S	S	S
